# Supplementary material for: Evolutionary Insights into the Length Variation of DNA Damage Response Proteins Across Eukaryotes
Source: Genome Biol Evol. 2025 May 19;17(6):evaf089. doi: 10.1093/gbe/evaf089 (PMC12134460; doi:10.1093/gbe/evaf089)
Supplement: evaf089_Supplementary_Data [file evaf089_supplementary_data.zip › supplementary table 1.xlsx]

## Sheet: Sheet1
Human DDR Pathway	longest protein size	organism name	Protein name	Notes
CHECKPOINT FACTORS	8165	Monocercomonoides	ATR	Gene models for this protein were predicted using transcriptomic data Karnkowska et al 2016, DOI: 10.1016/j.cub.2016.03.053
PROTEINS WITH PROBABLE DDR ROLE	6083	Paramicrosporidium	MTOR	Gene models for this protein were predicted using transcriptomic data Quandt et al 2017, DOI: 10.7554/eLife.29594
NHEJ	5786	Monocercomonoides	ATM	Gene models for this protein were predicted using transcriptomic data Karnkowska et al 2016, DOI: 10.1016/j.cub.2016.03.053
	5507	Chromera	PRKDC	Gene model prediction for this protein was automated and is therefore unreliable. However, the gene model for the human ortholog is ~4000 aa long and so it it very likely that the gene model is correct.
TELOMERE MAINTENANCE	4604	Toxoplasma	TERT	There is transcriptomic data for this protein in the reference genome of ToxoplasmaDB TGME49_209650. However, there is no evidence of the transcriptomic sequences being mapped to the gene.
TLS	4265	Monocercomonoides	REV3L	Gene models for this protein were predicted using transcriptomic data Karnkowska et al 2016, DOI: 10.1016/j.cub.2016.03.053
	4243	Toxoplasma	REV3L	There is transcriptomic data for this protein in the reference genome of ToxoplasmaDB TGME49_264670. However, there is no evidence of the transcriptomic sequences being mapped to the gene.
HR	4089	Monocercomonoides	BRCA2	Gene models for this protein were predicted using transcriptomic data Karnkowska et al 2016, DOI: 10.1016/j.cub.2016.03.053
FA	4089	Monocercomonoides	BRCA2	Gene models for this protein were predicted using transcriptomic data Karnkowska et al 2016, DOI: 10.1016/j.cub.2016.03.053
NER	3954	Phytophthora	DNLI1	There is transcriptomic data for the protein used in this study on FungiDB PHYSODRAFT_532805.
	2870	Plasmodium	DDB1	There is transcriptomic data for this protein in PlasmodiumDB PF3D7_0317700 and there is mRNA seq evidence that the entire length of the gene is transcribed.
MMR	3954	Phytophthora	DNLI1	There is transcriptomic data for the protein used in this study on FungiDB PHYSODRAFT_532805. Synteny alignment with closely related species suggest that the size of this protein is not due to the amalgamation of multiple proteins, as the entire protein was syntenic to smaller proteins in closely related species.
BER	1067	Blastocystis	UNG	XP_012896248.1 Possible misannotation of multiple genes as 1
BER	3954	Phytophthora	DNLI1	There is transcriptomic data for the protein used in this study on FungiDB PHYSODRAFT_532805. Synteny alignment with closely related species suggest that the size of this protein is not due to the amalgamation of multiple proteins, as the entire protein was syntenic to smaller proteins in closely related species.
OTHER DSR	3954	Phytophthora	DNLI1	There is transcriptomic data for the protein used in this study on FungiDB PHYSODRAFT_532805. Synteny alignment with closely related species suggest that the size of this protein is not due to the amalgamation of multiple proteins, as the entire protein was syntenic to smaller proteins in closely related species.
DNA replication	2930	Albugo	MCM3	There is transcriptomic data for this protein in the reference genome of FungiDB evm.TU.AC2VRR_s00095g212. However, there is no mRNA seq data mapped back to the genome.
Metabolism	2884	Gregarina	KAP1	There is transcriptomic data for this gene in the reference genome of CryptosporidiumDB GNI_128320. However, there is no evidence of the transcriptomic sequences being mapped to the gene.
CHROMATIN REMODELLING	2818	Anopheles	ARI1A	Orthologs of this protein in other Anopheles species have evidence of the entire gene being transcribed and there is evidence of mRNA seq data/transcriptomic data being mapped back to the gene VectorBaseDB AQUA004105.
CHROMOSOME SEGREGATION	2521	Neospora	CND1	There is transcriptomic data for this protein in the reference genome of ToxoplasmaDB NCLIV_028710. There is some evidence to indicate that some part of the gene is transcribed. However, the sequencing signal is not strong enough to confidently say that the entire length of the gene is transcribed.
Housekeeping	2083	Eriocheir	RL11	No parsable transcriptomic data
UBIQUITIN RESPONSE	2015	Mastigmoeba	UBC9	There is transcriptomic data for this gene in the reference genome of AmoebaDB MBAL_000873. However, there is no evidence of the transcriptomic sequences being mapped to the gene.
MODULATION OF NUCLEOTIDE POOLS	1312	Spizellomyces	RIR1	There is transcriptomic data for this gene in the reference genome of FungiDB SPPG_08309. However, there is no evidence of the transcriptomic sequences being mapped to the gene.
TOPOISOMERASE DAMAGE REVERSAL	1258	Phytophthora	TYDP1	There is transcriptomic data on FungiDB PHYSODRAFT_505563 to suggest that this gene is transcribed. However, there is no mRNA seq data mapping onto the genome to suggest evidence that the entire gene is transcribed.
OTHER SSR	914	Botrytis	PIF1	There is transciptomic data for this protein in the references genome of FungiDB Bcin08g02610. See Supp Table - already been looked at and commented on
P53 PATHWAY	880	Paramicrosporidium	CCNE1	Gene models for this protein were predicted using transcriptomic data Quandt et al 2017, DOI: 10.7554/eLife.29594
Cross-referencing the largest protein within the most conserved ortholog set for each pathway. Among the proteins analyzed, only one—UNG in Blastocystis (XP_012896248.1)—showed clear evidence of misannotation.
