# Supplementary material for: Evolutionary Insights into the Length Variation of DNA Damage Response Proteins Across Eukaryotes
Source: Genome Biol Evol. 2025 May 19;17(6):evaf089. doi: 10.1093/gbe/evaf089 (PMC12134460; doi:10.1093/gbe/evaf089)
Supplement: evaf089_Supplementary_Data [file evaf089_supplementary_data.zip › supplementary table 2.xlsx]

## Sheet: Sheet1
	Pathways	Preservation (%)
DDR PATHWAYS	NER	65.9
	MODULATION OF NUCLEOTIDE POOLS	65.4
	MMR	61.7
	CHROMOSOME SEGREGATION	58.6
	TLS	57.3
	UBIQUITIN RESPONSE	51.8
	HR	45.4
	PROTEINS WITH PROBABLE DDR ROLE	42.3
	TOPOISOMERASE DAMAGE REVERSAL	40.4
	NHEJ	37.6
	TELOMERE MAINTENANCE	37
	BER	35
	CHROMOSOMAL REMODELLING	34.9
	OTHER DSR	34.2
	CHECKPOINT FACTORS	32
	OTHER SSR	31.8
	FA	29.1
	P53 PATHWAY	17.3
	DNA replication	78.3
	Housekeeping	79.5
	Metabolism	35.4
