# Supplementary material for: Evolutionary Insights into the Length Variation of DNA Damage Response Proteins Across Eukaryotes
Source: Genome Biol Evol. 2025 May 19;17(6):evaf089. doi: 10.1093/gbe/evaf089 (PMC12134460; doi:10.1093/gbe/evaf089)
Supplement: evaf089_Supplementary_Data [file evaf089_supplementary_data.zip › supplementary table 3.xlsx]

## Sheet: Sheet1
Name of organism	Protein ID	Notes
Monocercomonoides	KAH7827476.1, KAH7821306.1, KAH7831510.1 and KAH7824165.1
Blastocystis	XP_012897008.1, XP_012894330.1, XP_012897075.1, and XP_012898674.1	​anaerobic respiration capacity (Stenzel and Boreham, 1996)
Aphanomyces	Aast_H257_03638-t26_1-p1, Aast_H257_03638-t26_3-p1, Aast_H257_03638-t26_4-p1, Aast_H257_03638-t26_2-p1, Aast_H257_03638-t26_5-p1
Acanthamoeba	ACA1_356770	facultative anaerobe ​(Sarink et al., 2025)​
Phytophthora	Psoj_PHYSODRAFT_359310	facultative anaerobe ​​(Kong and Hong, 2014)
Naegleria	Ngru_D2VAC0	anaerobic respiration capacity ​(Tsaousis et al., 2014)​
Allomyces	Amac_AMAG_13605-t26_1-p1, Amac_AMAG_13353-t26_1-p	Allomyces is Blastocladiomycota. Blastocladiomycota and Chytridiomycota can survive but cannot grow under anaerobic conditions ​(Gleason et al., 2007)
Pythium	Pyth_EPrPI0000002413	facultative anaerobe
Saprolegnia	Spar_SPRG_12420-t26_1-p1	facultative anaerobe
