# Supplementary material for: Evolutionary Insights into the Length Variation of DNA Damage Response Proteins Across Eukaryotes
Source: Genome Biol Evol. 2025 May 19;17(6):evaf089. doi: 10.1093/gbe/evaf089 (PMC12134460; doi:10.1093/gbe/evaf089)
Supplement: evaf089_Supplementary_Data [file evaf089_supplementary_data.zip › supplementary table 4.xlsx]

## Sheet: Sheet1
List of organisms whose proteomes were used in this study
Acanthamoeba castellanii Neff strain (taxid:1257118)
Albugo candida AcNc2
Allomyces macrogynus ATCC 38327
Anopheles gambiae str. PEST
Aphanomyces astaci
Aspergillus aculeatus ATCC 16872
Babesia bigemina
Blastocystis hominis
BLechomonas
Botrytis cinerea
Caenorhabditis elegans
Carpediemonas membranifera
Chromera velia
Coprinopsis cinerea
Crithidia fasciculata
Cryptococcus gattii
Cryptosporidium hominis
Cyclospora cayetanensis
Cytauxzoon felis
Danio rerio
Drosophila melanogaster
Eimeria acervulina
Encephalitozoon cuniculi
Endotrypanum monterogeii
Entamoeba histolytica HM-1:IMSS
Enterospora canceri
Eriocheir sinensis
Escherichia coli
Giardia intestinalis Assemblage A
Glossina morsitans
Gregarina niphandrodes
Hyaloperonospora arabidopsidis
Homo sapiens
Leishmania donovani
Leptomonas seymouri
Magnaporthe oryzae
Mastigamoeba balamuthi
Melampsora larici
Mitosporidium daphniae
Monocercomonoides exilis
Naegleria fowleri ATCC 30863
Nakaseomyces glabratus
Neospora caninum
Nucleospora cyclopteri Lamicii
Oncorhynchus mykiss
Oryza sativa
Paramicrosporidium saccamoebae
Paramikrocytos canceri
Phytophthora sojae
Plasmodium falciparum
Pneumocystis jiroveci SE8
Pythium irregulare
Rhizopus delemar
Rozella allomycis
Saccharomyces cerevisiae S288c
Saprolegnia parasitica
Schizosaccharomyces pombe
Spironucleus salmonicida
Spizellomyces punctatus
Sporisorium scitamineum
Theileria equi
Toxoplasma gondii
Trichomonas vaginalis
Trypanosoma brucei
Ustilago maydis 521
Vitrella brassicaformis CCMP3155
Xenopus laevis
Zea mays
