# Supplementary material for: Evolutionary Insights into the Length Variation of DNA Damage Response Proteins Across Eukaryotes
Source: Genome Biol Evol. 2025 May 19;17(6):evaf089. doi: 10.1093/gbe/evaf089 (PMC12134460; doi:10.1093/gbe/evaf089)
Supplement: evaf089_Supplementary_Data [file evaf089_supplementary_data.zip › supplementary table 5.xlsx]

## Sheet: Sheet1
AF3 modelling summary:
12 models of the longest proteins in total
5 with no predicted domains		DPOE1, PPP6R2, TERT, UBA1, BLM10
5 with additional predicted domains		PARP1, PIF1, MRE11, TOP1, TYDP1
1 with intein		RIR1
1 likely wrong sequence		SMC2
DPOE1
Color coding	Organism	Prediction tool/Reference source	Prediction template	Total residues	Residues in model
light gray	S. cerevisiae	https://www.rcsb.org/structure/4M8O		2222	60-1186
light brown/black	human	Phyre2	4m8o.a S. cerevisiae DPOE1	2286	28-1134
forest green	Trichomonas	Phyre2	5vbn.b Human DPOE1	450	323-434
		SwissModel	5vbn.b Human DPOE1		323-447
		Phyre2	5exr.g Human DNA pol alpha catalytic subunit		79-450
		SwissModel	5exr.g Human DNA pol alpha catalytic subunit		79-181
cornflower blue	Neospora	Phyre2	4m8o.a S. cerevisiae DPOE1	2896	210-1205
		SwissModel	4m8o.a S. cerevisiae DPOE1		195-1393
Notes:	Human DPOE1 structure (5vbn) encompasses only a small C-terminal bit: https://www.uniprot.org/uniprot/Q07864#structure
	DPOE1 in S. cerevisiae has several extensions as compared to human. Mostly unresolved in the experimental structure 4m8o (extended loops).
	Human DNA pol alpha cataltytic subunit: http://www.rcsb.org/structure/5IUD
	The depiction with extensions/truncations does not contain Trichomonas DPOE1. It corresponds to only a small part.
Conclusions:	Trichomonas - might be DNA pol alpha catalytic subunit rather than DPOE1. In any case, a big N-terminal chunk (>300 aa) with DNA polymerase activity is missing. The present C-term part is involved in the interactions with other holoenzyme subunits.
	Neospora - most likely genuine DPOE1 with short N-term and large C-term expansion. No models in the expanded regions.
	AF3- Neospra - DPOE1 with extensions, no other domains
PARP1	https://www.uniprot.org/uniprot/P09874#structure
Color coding	Organism	Prediction tool/Reference source	Prediction template	Total residues	Residues in model
light gray	human	https://www.rcsb.org/structure/4dqy #def		1014	1-96, 216-366, 518-1014
forest green	Eriocheir	Phyre2	4dqy.f	336	22-333
		SwissModel	3c4h.1.a human PARP3		52-334
cornflower blue	Pythium	Phyre2	4dqy.f	3482	2084-2630
		SwissModel	4opx.1.b human PARP1		2078-2645
		Phyre2	4cj9.a burrh dna-binding protein from burkholderia rhizoxinica in2 its apo form	3482	545-1748
Conclusions:	Eriocheir - contains the entire PARP1 alpha-helical and catalytical domains (residues 662-779 and 778-1014 in human structure, respectively). Lacks BRCT/automodification domain.
	Pythium - contains the entire PARP1 alpha-helical and catalytical domains (residues 662-779 and 778-1014 in human structure, respectively). Lacks BRCT/automodification domain. Massive N-terminal extension contains an alpha solenoid domain formed by ~16-18 ankyrin or ankyrin-like repeats.
	AF3 - Pythium - PARP1 plus a massive N-terminal extension contains an alpha solenoid domain formed by ~16-18 ankyrin or ankyrin-like repeats.
PIF1	https://www.rcsb.org/structure/5FHH
Color coding	Organism	Prediction tool/Reference source	Prediction template	Total residues	Residues in model
light gray	human	https://www.rcsb.org/structure/5FHH		641	200-641
forest green	Eriocheir	Phyre2	5fhh	178	4-178
cornflower blue	Coprinopsis	Phyre2	5fhh	2165	1422-1914
Conclusions:	Eriocheir - encompasses ca 200 aa corresponding to the central part of human PIF1. The missing N-term "PINT" domain enhances interaction with ssDNA.
	Coprinopsis - covers all structure of human homologue with several internal extensions (unmodeled). Plus large N- and C-terminal expansions witout predicted function.
	AF3 - Coprinopsis - PIF1 domain plus N-terminal helicase. PIF1-helicase fusion is common in plants, but most likely also in Fungi or other organisms
MRE11	http://www.rcsb.org/structure/3T1I
Color coding	Organism	Prediction tool/Reference source	Prediction template	Total residues	Residues in model
light gray	human	http://www.rcsb.org/structure/3T1I		708	1-411
forest green	Oncorhynchus	Phyre2	3t1i.C	145	8-141
cornflower blue	Mitosporidium	Phyre2	3t1i.C	3501	1-371
		Phyre2	4akg.B dynein heavy chain		487-2477
Conclusions:	Oncorhynchus - encompasses only ~150 N-term aa of the human homologue. No information on the function of MRE11 domains in UniProt.unctional MRE11 orthologue. Sequence homology and model confidence very high.
	Mitosporidium - the N-terminal model encompasses the entire human MRE11. Massive C-term expansion. AA 487-2477 predicted to fold as dynein heavy chain (contains ATP binding domain).
	AF3 - Mitosporidium - MRE1 fused with an AAA+ ATPase domain containing protein, the mot similar ribosome maturation factor Rea1 in S. cerevisiae or to dynein heavy chain
PPP6R2
Color coding	Organism	Prediction tool/Reference source	Prediction template	Total residues	Residues in model
	human			966
	Saprolegnia			489
	Caenorhabditis/Chromera			2360
Conclusion:	No experimental PPP6R2 structure available - no obvious confident hits from modeling. All proteins including human modeled with beta catenin-like protein 1 template (4hnm.a)
	AF3 - Chromera - N-terminal helical repeat domain with insertions and C-terminal small domain found only in Chrompodellida
Notes:	Caenorhabditits or Chromera or something else?
SMC2	https://www.rcsb.org/structure/4U4P covers only the hinge domain
Color coding	Organism	Prediction tool/Reference source	Prediction template	Total residues	Residues in model
light gray	Pyrococcus yayanosii	https://www.rcsb.org/structure/5xei		1177	1-254, 907-1169
	human	https://www.rcsb.org/structure/4U4P	5xei.A	1197	476-707	only hinge domain
light brown/black	human	Phyre2	5xei.A		1-291, 962-1184
forest green	Acanthamoeba	Phyre2	5xei.A	119	1-110
	Chromera	Phyre2	Various	2317
Notes:	The human model is nearly identical to the experimentally determined structure from Pyrococcus. The model covers the ATPase domain and part of the coiled-coil region. It does not include the hinge domain, which is experimentally determined in the 4U4P structure.
	A scheme of SMC proteins: https://www.ncbi.nlm.nih.gov/pmc/articles/PMC3329402/figure/F1/
Conclusions:	Acanthamoeba - represents only the N-terminal part of Walker A/B ATPase head domains. Templates are either SMC or related (e.g. Rad50) proteins.
	Chromera - only a short bit in the N-term part modeled with different hydrolases as templates. Could be the ATPase domain but does not seem reliable. Not included in the final PDF.
	AF3 - Chromera - N-term hydrolase/phosphatase fold. No other domains in the massive C-term regions. Might not be SMC2 at all. Uniprot annotation: inositol-1,3,4-trisphosphate 5/6-kinase
TOP1	http://www.rcsb.org/structure/3T1I https://www.rcsb.org/structure/1nh3
Color coding	Organism	Prediction tool/Reference source	Prediction template	Total residues	Residues in model
light gray	human	https://www.rcsb.org/structure/1nh3		765	203-765
forest green	Eimeria/Blechomonas?	Phyre2	1nh3.A	644	31-636
cornflower blue	Paramicrosporidia	Phyre2	1nh3.A	1400	806-1400
		Phyre2	3o4z.D tel2		92-528
Notes:	Sequence named as Eimeria is Blechomonas ayalai. Did you want to model Eimeria (Is it shorter than Blechomonas?)
Conclusions:	Blechomonas - very conserved sequence and structure. The N-terminus shorter (ca 170 aa), but the function of the missing part (lysin-rich in human) is probably not known.
	Paramicrosporidia - very conserved sequence and structure plus massive N-term expansion, which is predicted to contain a fusion with Telomere length regulation protein TEL2.
	AF3 - Paramicrosporidia - TOP1 with long N-term extension with helical-repeat domain
RIR1	https://www.rcsb.org/structure/3HNF, https://www.rcsb.org/structure/3HND
Color coding	Organism	Prediction tool/Reference source	Prediction template	Total residues	Residues in model
light gray	human	https://www.rcsb.org/structure/3HNF		792	1-792
forest green	Cryptosporidium	Phyre2	3hnf.A	526	4-465
cornflower blue	Spizellomyces	Phyre2	3hnf.A	1312	15-618 and 1139-1265	excluding residues 619-1138
		Phyre2	1dq3.A		618-1138	correspond to an intein in the RIR1 gene
Conclusions:	Cryptosporidium - sequence and structure highly conserved, however, the proteins lacks first ~280 AA of the human counterpart. The missing part include binding sites for allosteric regulator (A-site), effector nucleotide (S-site), and a critical part of the substrate nucleotide binding site (C-site). Therefore, the protein is unlikely functional per se. The N-terminal domain with the A-site could…
	Spizzellomyces-nearly identical to human counterpart (also by primary structure), but contains an intein (residues 619-1138). This intein is known from Archaea and Eubacteria and viruses, but so far not from Eukaryotes (http://www.biocenter.helsinki.fi/bi/iwai/InBase/tools.neb.com/inbase/list.html).
	AF3 - Spizzellomyces-RIR1 with intein (residues 619-1138). This intein is known from Archaea and Eubacteria and viruses, but so far not from Eukaryotes (http://www.biocenter.helsinki.fi/bi/iwai/InBase/tools.neb.com/inbase/list.html). Can the whole sequence come from a contamination by a virus?
Notes:	It seems that there is a better candidate for RIR1 Cryptosporidium hominis. The candidate contains also the critical missing N-term part (https://www.ncbi.nlm.nih.gov/protein/CUV06620.1?report=genbank&log$=protalign&blast_rank=2&RID=PYCTNA3A014
	Inteins are overrepresented in genes for DNA replication, repair, recombination (https://www.ncbi.nlm.nih.gov/pmc/articles/PMC5874633/)
TERT	https://www.rcsb.org/structure/5UGW
Color coding	Organism	Prediction tool/Reference source	Prediction template	Total residues	Residues in model
red	Takifugu rubriceps	https://www.rcsb.org/structure/4lmo		1074	294-544	RNA-binding domain 2
light gray	Tetrahymena thermophila	https://www.rcsb.org/structure/6d6v		1117	12-1108
light brown	human	Phyre2	6d6v.A	1132	42-1099
forest green	Hyaloperonospora	Phyre2	6d6v.A	319	1-319	excluding L130 to D254
cornflower blue	Toxoplasma	Phyre2	6d6v.A	4639	2972-3266	excluding 3001-3195
		Phyre2	4lmo.B		1437-1794
Notes:	TERT consists of two RNA binding domains (1 and 2), followed by reverse transcriptase domain (RT) and C-terminal domain
	Human was modelled with the Tetrahymena template - human model have several extensions and truncations of loop or helices. Long unmodelled extensions: P193-V324, P414-V449
	Hyaloperonospora - one long extension as comapared to Tetrahymena in the same position as the second extension in the human counterpart
Conclusions:	Hyaloperonospora - corresponds only to the (reduced/simplified) RNA binding domain 2 of vertebrate counterparts (see superposition with Takifugu structure 4lmo), but lacks the RNA-binding domain 1, RT domain and oligomerization interfaces. Most likely split into several proteins.
	Toxoplasma - corresponds to the RNA binding domain 2 and RT domain, but both can be potentially incomplete. In addition contains massive expansions at both termini and between domains with no relevant predictions.
	AF3 - Toxoplasma - TERT1 with massive extensions and insertions, no apparent domains
FANCM	https://www.rcsb.org/structure/4BXO
Color coding	Organism	Prediction tool/Reference source	Prediction template	Total residues	Residues in model
	human	https://www.rcsb.org/structure/4BXO		2048
	Leptomonas	Phyre2		140	No reliable model.
		SwissModel			No reliable model.
		i-TASSER			No reliable model.
	Plasmodium	Phyre2		5757	No reliable model.
Conclusions:	Leptomonas - no good model. Likely contains a helicase domain.
	Plasmodium - only small fragments with unreliable prediction. Unlikely the genuine FANCM homologue.
Notes:	Plasmodium - extremely weird seqence. Massive tandem repetitions of single or double AAs.
	The available experimental structure of human FANCM covers only FAAP24-interacting C-terminal part. No better template available.
TYDP1	https://www.rcsb.org/structure/1NOP
Color coding	Organism	Prediction tool/Reference source	Prediction template	Total residues	Residues in model
light gray	Human	https://www.rcsb.org/structure/1NOP		608	161-608
forest green	Mitosporidium	Phyre2	1nop.b	199	2-187
cornflower blue	Phytophthora	Phyre2	1nop.b	1258	27-431
		Phyre2	2d9v.a		712-854	Pleckstrin homology domain
Notes:	TYDP1 binds its substrate - DNA covalently bound to tyrosine of topoisomerase. It is represented by DNA+peptide+vanadate in the human structure
Conclusions:	Mitosporidium - the model corresponds to the human counterpart, but lacks several regions, including some of the helices/loops lining the substrate pocket (see the PDF file) . Difficult to deside, whether it can be functional.
	Phytophthora - correspond to the human counterpart, lacks an N-terminal ~140 AA (these are not resolved in the human structure) and has extra C-terminal ~800 AA, which include a Pleckstrin homology domain (PHD)
	AF3 - Phytophthora - TYDP1 with long C-terminal including a Pleckstrin homology domain. Seems to be present only in Oomycota
UBA1	https://www.rcsb.org/structure/4P22
Color coding	Organism	Prediction tool/Reference source	Prediction template	Total residues	Residues in model
light gray	S. cerevisiae	https://www.rcsb.org/structure/3CMM		1024	13-1024
	S. cerevisiae	https://www.rcsb.org/structure/4NNJ				Structure two ubiquitins (adenylated ubiquitin and ubiquitin bound in the presumable position of covalently linked ubiquitin)
light brown	Human	https://www.rcsb.org/structure/4P22		1058	1-439	Only N-terminal part resolved (contains inactive adenylation domain (IAD) and the first catalytic cysteine half-domain (FCCH))
		Phyre2	3cmm.a	1058	49-1057
forest green	Botrytis	Phyre2	3cmm.a	268	1-266
cornflower blue	Allomyces	Phyre2	3cmm.a	1948	60-1017
Notes:	The human predicted structure identical to yeast determined structure as well as to the human experimentally determined part (4p22).
Conclusions:	Allomyces - the N.terminal half correspond to the human/yeast counterpart, the remaining part does not model
	Botrytis - lacks part corresponding to human inactive adenylation domain (IAD) and the first catalytic cysteine half-domain (FCCH). Binding of ubiquitin and overall functionality is uncertain. Completely lacks a pocket for binding of adenylate on ubiquitin (reaction intermediate) and domain binding covalently linked ubiquitin (see comparison with S. cerevisiae structure 4nnj).
	AF3 - Allomyces - the N-terminal half correspond to the human/yeast counterpart, the remaining part is mostly helical with no similarity to any domain
DPOLQ	https://www.uniprot.org/uniprot/O75417#structure
Color coding	Organism	Prediction tool/Reference source	Prediction template	Total residues	Residues in model
	Human
	Trichomonas	Sequence of Sec63 from Enterocytozoon
	Toxoplasma	Sequence of Brr2 from Plasmodium
	Are you sure you provided correct sequences? DpolQ and Brr2 have some common domains (ATP binding and helicase), but are unlikely the same proteins. Brr2 contains also Sec63 domain, and that is how you probably found the Trichomonas/Enterocytozoon protein.
	The sequence from Toxoplasma/Plasmodium - extremely weird. Massive tandem repetitions of single or double AAs. Unlikely a genuine protein.
BLM10	human structure N/A
Color coding	Organism	Prediction tool/Reference source	Prediction template	Total residues	Residues in model
light gray	S. cerevisiae	https://www.rcsb.org/structure/4V7O		2143	79-154 (#B3), 239-1037 (#B4), 1147-2143 (#B5)
light brown/black	Human	Phyre2	4v7o.B4 / 1vsy.7	1843	72-835
light brown/black	Human	Phyre2	4v7o.B5 /1vsy.5		844-1843
forest green	Cryptosporidium	Phyre2	4v7o.B5 /1vsy.5	141	24-140
cornflower blue	Neospora	Phyre2	4v7o.B4 / 1vsy.7	3298	388-1393
cornflower blue	Neospora	Phyre2	4v7o.B5 /1vsy.5		3066-3298
Notes:	PDB structures 4v7o and 1vsy are the same (1vsy is obsolete ID).
	Neospora contains several highly acidic repeats predicted to form single superlong helix. It has 20% identity with the major vault protein, but the actual homology seems rather unlikely.
	The human homologue differ from S. cerevisiae by several extensions/truncation of loops and helices, but the overall structure is largely conserved.
	The model with truncation/extensions in the final PDF file does not contain Cryptosporidium truncations/extensions, as it correspond only to a small part of the yeast/human structure (see the individual models).
Conclusions:	Cryptosporidium - only a small part of human/yeast homologue. Unlikely to act in the same manner.
	Neospora - difficult to interpret. Lacks significant part, which could have been possibly substituted by other gene. The conserved part contains numerous extensions. Most of them probably do not interfere with the binding to proteasome. However, some are extremely long, especially the one mapping between the chains B4 and B5 of the template structure. It contains several highly acidic repeats, po…
	AF3 - Neospora - BLM10 (aka Proteasome activator complex subunit 4, PDB 8cvs, chain c) with multiple internal insertions, no other domain
